# Supplementary material for: A system for functional studies of the major virulence factor of malaria parasites
Source: eLife. 2025 Dec 29;13:RP103542. doi: 10.7554/eLife.103542 (PMC12747541; doi:10.7554/eLife.103542)
Supplement: Figure 1—source data 2. [file elife-103542-fig1-data2.zip]

Archive with 6 entries (4 files):
- Figure 1-Source Data 2/
- Figure 1-Source Data 2/raw agarose gels Fig1 BCGH/
- Figure 1-Source Data 2/raw agarose gels Fig1 BCGH/Agarose gel Figure 1B.tif
- Figure 1-Source Data 2/raw agarose gels Fig1 BCGH/Agarose gel Figure 1C.tif
- Figure 1-Source Data 2/raw agarose gels Fig1 BCGH/Agarose gel Figure 1G.tif
- Figure 1-Source Data 2/raw agarose gels Fig1 BCGH/Agarose gel Figure 1H.tif
