# Supplementary material for: A system for functional studies of the major virulence factor of malaria parasites
Source: eLife. 2025 Dec 29;13:RP103542. doi: 10.7554/eLife.103542 (PMC12747541; doi:10.7554/eLife.103542)
Supplement: Figure 1—source data 3. [file elife-103542-fig1-data3.zip]

Archive with 3 entries (1 files):
- Figure 1-Source Data 3/
- Figure 1-Source Data 3/Annotated agarose gels Fig1 BCGH/
- Figure 1-Source Data 3/Annotated agarose gels Fig1 BCGH/Figure 1BCGF_labelled.jpg
