# Supplementary material for: A system for functional studies of the major virulence factor of malaria parasites
Source: eLife. 2025 Dec 29;13:RP103542. doi: 10.7554/eLife.103542 (PMC12747541; doi:10.7554/eLife.103542)
Supplement: Figure 1—source data 4. [file elife-103542-fig1-data4.zip]

Archive with 5 entries (3 files):
- Figure 1-Source Data 4/
- Figure 1-Source Data 4/raw blots Fig 1D/
- Figure 1-Source Data 4/raw blots Fig 1D/Figure 1D_blot_var0809100_HA_raw.tif
- Figure 1-Source Data 4/raw blots Fig 1D/Figure 1D_blot_Var2CSA_HA_raw.tif
- Figure 1-Source Data 4/raw blots Fig 1D/Figure 1D_both SBP1N samples_raw.tif
