# Supplementary material for: A system for functional studies of the major virulence factor of malaria parasites
Source: eLife. 2025 Dec 29;13:RP103542. doi: 10.7554/eLife.103542 (PMC12747541; doi:10.7554/eLife.103542)
Supplement: Figure 1—figure supplement 1—source data 2. [file elife-103542-fig1-figsupp1-data2.zip]

Archive with 4 entries (2 files):
- Figure 1-Figure supplement 1-Source Data 2/
- Figure 1-Figure supplement 1-Source Data 2/raw agarose gels Fig1-Fig-supplement1H/
- Figure 1-Figure supplement 1-Source Data 2/raw agarose gels Fig1-Fig-supplement1H/Agarose gel Figure 1-figure supplment1H rif0424700.tif
- Figure 1-Figure supplement 1-Source Data 2/raw agarose gels Fig1-Fig-supplement1H/Agarose gel Figure 1-figure supplment1H rif254800.tif
