# Supplementary material for: A system for functional studies of the major virulence factor of malaria parasites
Source: eLife. 2025 Dec 29;13:RP103542. doi: 10.7554/eLife.103542 (PMC12747541; doi:10.7554/eLife.103542)
Supplement: Figure 2—figure supplement 1—source data 1. [file elife-103542-fig2-figsupp1-data1.zip]

Archive with 4 entries (2 files):
- Figure 2-Figure supplement 1-Source Data  1/
- Figure 2-Figure supplement 1-Source Data  1/raw agarose gels Fig2/
- Figure 2-Figure supplement 1-Source Data  1/raw agarose gels Fig2/Agarose gel Figure 2-figure supplement1_var0809100-mDHFR.tif
- Figure 2-Figure supplement 1-Source Data  1/raw agarose gels Fig2/Agarose gel Figure 2-figure supplement1_var2csa-mDHFR.tif
