# Supplementary material for: A system for functional studies of the major virulence factor of malaria parasites
Source: eLife. 2025 Dec 29;13:RP103542. doi: 10.7554/eLife.103542 (PMC12747541; doi:10.7554/eLife.103542)
Supplement: Figure 3—source data 3. [file elife-103542-fig3-data3.zip]

Archive with 4 entries (2 files):
- Figure 3-Source Data 3/
- Figure 3-Source Data 3/raw blots Fig 3D/
- Figure 3-Source Data 3/raw blots Fig 3D/Figure 3D_HA.tif
- Figure 3-Source Data 3/raw blots Fig 3D/Figure 3D_SBP1N.tif
