# Supplementary material for: A system for functional studies of the major virulence factor of malaria parasites
Source: eLife. 2025 Dec 29;13:RP103542. doi: 10.7554/eLife.103542 (PMC12747541; doi:10.7554/eLife.103542)
Supplement: Figure 4—source data 1. [file elife-103542-fig4-data1.zip]

Archive with 5 entries (3 files):
- Figure 4-Source Data 1/
- Figure 4-Source Data 1/raw agarose gels Fig 4A-C/
- Figure 4-Source Data 1/raw agarose gels Fig 4A-C/Agarose gel Figure 4A.tif
- Figure 4-Source Data 1/raw agarose gels Fig 4A-C/Agarose gel Figure 4B.tif
- Figure 4-Source Data 1/raw agarose gels Fig 4A-C/Agarose gel Figure 4C.tif
