# Supplementary material for: A system for functional studies of the major virulence factor of malaria parasites
Source: eLife. 2025 Dec 29;13:RP103542. doi: 10.7554/eLife.103542 (PMC12747541; doi:10.7554/eLife.103542)
Supplement: Figure 4—source data 3. [file elife-103542-fig4-data3.zip]

Archive with 8 entries (6 files):
- Figure 4-Source Data 3/
- Figure 4-Source Data 3/raw blots Fig 4D/
- Figure 4-Source Data 3/raw blots Fig 4D/Figure 4D_IT4var01_HA.tif
- Figure 4-Source Data 3/raw blots Fig 4D/Figure 4D_IT4var16_HA.tif
- Figure 4-Source Data 3/raw blots Fig 4D/Figure 4D_IT4var16_SBP1N.tif
- Figure 4-Source Data 3/raw blots Fig 4D/Figure 4D_IT4var19_HA.tif
- Figure 4-Source Data 3/raw blots Fig 4D/Figure 4D_IT4var19_SBP1N not panned.tif
- Figure 4-Source Data 3/raw blots Fig 4D/Figure 4D_IT4var1_SBP1.tif
