# Supplementary material for: A system for functional studies of the major virulence factor of malaria parasites
Source: eLife. 2025 Dec 29;13:RP103542. doi: 10.7554/eLife.103542 (PMC12747541; doi:10.7554/eLife.103542)
Supplement: Figure 4—source data 8. [file elife-103542-fig4-data8.zip]

Archive with 4 entries (2 files):
- Figure 4-Source Data 8/
- Figure 4-Source Data 8/marked blots Fig 4H/
- Figure 4-Source Data 8/marked blots Fig 4H/Figure 4H_HA_marked.tif
- Figure 4-Source Data 8/marked blots Fig 4H/Figure 4H_SBP1N_marked.tif
