# Supplementary material for: A system for functional studies of the major virulence factor of malaria parasites
Source: eLife. 2025 Dec 29;13:RP103542. doi: 10.7554/eLife.103542 (PMC12747541; doi:10.7554/eLife.103542)
Supplement: Figure 5—source data 3. [file elife-103542-fig5-data3.zip]

Archive with 4 entries (2 files):
- Figure 5-Source Data 3/
- Figure 5-Source Data 3/raw blots Fig 5D/
- Figure 5-Source Data 3/raw blots Fig 5D/Figure 5E_PTP1TGD in IT4var01_HA.tif
- Figure 5-Source Data 3/raw blots Fig 5D/Figure 5E_PTP1TGD in IT4var01_SBP1N.tif
