# Supplementary material for: A system for functional studies of the major virulence factor of malaria parasites
Source: eLife. 2025 Dec 29;13:RP103542. doi: 10.7554/eLife.103542 (PMC12747541; doi:10.7554/eLife.103542)
Supplement: Figure 6—source data 1. [file elife-103542-fig6-data1.zip]

Archive with 8 entries (6 files):
- Figure 6-Source Data 1/
- Figure 6-Source Data 1/raw blots Fig 6E/
- Figure 6-Source Data 1/raw blots Fig 6E/Figure 6E_IT4var01-BirA_Pos1_HA.tif
- Figure 6-Source Data 1/raw blots Fig 6E/Figure 6E_IT4var01-BirA_Pos1_SBP1N.tif
- Figure 6-Source Data 1/raw blots Fig 6E/Figure 6E_IT4var01-BirA_Pos2_HA.tif
- Figure 6-Source Data 1/raw blots Fig 6E/Figure 6E_IT4var01-BirA_Pos2_SBP1N.tif
- Figure 6-Source Data 1/raw blots Fig 6E/Figure 6E_IT4var01-BirA_Pos3_HA.tif
- Figure 6-Source Data 1/raw blots Fig 6E/Figure 6E_IT4var01-BirA_Pos3_SBP1N.tif
