# Supplementary material for: A system for functional studies of the major virulence factor of malaria parasites
Source: eLife. 2025 Dec 29;13:RP103542. doi: 10.7554/eLife.103542 (PMC12747541; doi:10.7554/eLife.103542)
Supplement: Figure 6—source data 4. [file elife-103542-fig6-data4.zip]

Archive with 4 entries (2 files):
- Figure 6-Source Data 4/
- Figure 6-Source Data 4/marked blots Fig 6G/
- Figure 6-Source Data 4/marked blots Fig 6G/Figure 6G_Aldolase_marked.tif
- Figure 6-Source Data 4/marked blots Fig 6G/Figure 6G_Streptavidin-HRP_marked.tif
