# Supplementary material for: A system for functional studies of the major virulence factor of malaria parasites
Source: eLife. 2025 Dec 29;13:RP103542. doi: 10.7554/eLife.103542 (PMC12747541; doi:10.7554/eLife.103542)
Supplement: Figure 6—figure supplement 1—source data 1. [file elife-103542-fig6-figsupp1-data1.zip]

Archive with 5 entries (3 files):
- Figure 6-Figure Supplement 1-Source Data 1/
- Figure 6-Figure Supplement 1-Source Data 1/raw agarose gels Fig6-supplement1 A-C/
- Figure 6-Figure Supplement 1-Source Data 1/raw agarose gels Fig6-supplement1 A-C/Agarose gel Figure 6-figure supplement1A.tif
- Figure 6-Figure Supplement 1-Source Data 1/raw agarose gels Fig6-supplement1 A-C/Agarose gel Figure 6-figure supplement1B.tif
- Figure 6-Figure Supplement 1-Source Data 1/raw agarose gels Fig6-supplement1 A-C/Agarose gel Figure 6-figure supplement1C.tif
