# Supplementary material for: A system for functional studies of the major virulence factor of malaria parasites
Source: eLife. 2025 Dec 29;13:RP103542. doi: 10.7554/eLife.103542 (PMC12747541; doi:10.7554/eLife.103542)
Supplement: Figure 6—figure supplement 1—source data 2. [file elife-103542-fig6-figsupp1-data2.zip]

Archive with 3 entries (1 files):
- Figure 6-Figure Supplement 1-Source Data 2/
- Figure 6-Figure Supplement 1-Source Data 2/annotated agarose gels Fig6-supplement1 A-C/
- Figure 6-Figure Supplement 1-Source Data 2/annotated agarose gels Fig6-supplement1 A-C/Figure 6-figure supplement 1ABC_labelled.jpg
