# Supplementary material for: A system for functional studies of the major virulence factor of malaria parasites
Source: eLife. 2025 Dec 29;13:RP103542. doi: 10.7554/eLife.103542 (PMC12747541; doi:10.7554/eLife.103542)
Supplement: Figure 7—source data 2. [file elife-103542-fig7-data2.zip]

Archive with 9 entries (7 files):
- Figure 7-Source Data 1/
- Figure 7-Source Data 1/raw blots Fig7 C/
- Figure 7-Source Data 1/raw blots Fig7 C/Figure 7C_PeMP2-TGD in IT4var01BirAP1_HA.tif
- Figure 7-Source Data 1/raw blots Fig7 C/Figure 7C_PeMP2-TGD in IT4var01P1_SBP1N.tif
- Figure 7-Source Data 1/raw blots Fig7 C/Figure 7C_PTEF and EMPIC3-TGD in IT4var01P1_HA.tif
- Figure 7-Source Data 1/raw blots Fig7 C/Figure 7C_PTP7-TGD in IT4var01P1_HA.tif
- Figure 7-Source Data 1/raw blots Fig7 C/Figure 7C_PTP7-TGD in IT4var01P1_SBP1N.tif
- Figure 7-Source Data 1/raw blots Fig7 C/Figure 7C_TryThra and PTEF and EMPIC3-TGD in IT4var01P1_SBP1.tif
- Figure 7-Source Data 1/raw blots Fig7 C/Figure 7C_TryThrA-TGD in IT4var01_HA.tif
