# Supplementary material for: A system for functional studies of the major virulence factor of malaria parasites
Source: eLife. 2025 Dec 29;13:RP103542. doi: 10.7554/eLife.103542 (PMC12747541; doi:10.7554/eLife.103542)
Supplement: Figure 7—figure supplement 1—source data 1. [file elife-103542-fig7-figsupp1-data1.zip]

Archive with 16 entries (14 files):
- Figure 7-Figure Supplement 1-Source Data 1/
- Figure 7-Figure Supplement 1-Source Data 1/raw agarose gels Fig7-supplement1 AB/
- Figure 7-Figure Supplement 1-Source Data 1/raw agarose gels Fig7-supplement1 AB/Agarose gel Figure 7 - figure supplement 1A_EMPIC3-Ty.tif
- Figure 7-Figure Supplement 1-Source Data 1/raw agarose gels Fig7-supplement1 AB/Agarose gel Figure 7 - figure supplement 1A_PeMP2-Ty.tif
- Figure 7-Figure Supplement 1-Source Data 1/raw agarose gels Fig7-supplement1 AB/Agarose gel Figure 7 - figure supplement 1A_PTEF-Ty.tif
- Figure 7-Figure Supplement 1-Source Data 1/raw agarose gels Fig7-supplement1 AB/Agarose gel Figure 7 - figure supplement 1A_TryThrA-Ty.tif
- Figure 7-Figure Supplement 1-Source Data 1/raw agarose gels Fig7-supplement1 AB/Agarose gel Figure 7 - figure supplement 1B_EMPIC3-TGD in IT4var01-BirAP1_SLI1.tif
- Figure 7-Figure Supplement 1-Source Data 1/raw agarose gels Fig7-supplement1 AB/Agarose gel Figure 7 - figure supplement 1B_EMPIC3-TGD in IT4var01-BirAP1_SLI2.tif
- Figure 7-Figure Supplement 1-Source Data 1/raw agarose gels Fig7-supplement1 AB/Agarose gel Figure 7 - figure supplement 1B_PeMP2-TGD in IT4var01-BirAP1_SLI1.tif
- Figure 7-Figure Supplement 1-Source Data 1/raw agarose gels Fig7-supplement1 AB/Agarose gel Figure 7 - figure supplement 1B_PeMP2-TGD in IT4var01-BirAP1_SLI2.tif
- Figure 7-Figure Supplement 1-Source Data 1/raw agarose gels Fig7-supplement1 AB/Agarose gel Figure 7 - figure supplement 1B_PTEF-TGD in IT4var01-BirAP1_SLI1.tif
- Figure 7-Figure Supplement 1-Source Data 1/raw agarose gels Fig7-supplement1 AB/Agarose gel Figure 7 - figure supplement 1B_PTEF-TGD in IT4var01-BirAP1_SLI2.tif
- Figure 7-Figure Supplement 1-Source Data 1/raw agarose gels Fig7-supplement1 AB/Agarose gel Figure 7 - figure supplement 1B_PTP7-TGD in IT4var01-BirAP1_SLI1.tif
- Figure 7-Figure Supplement 1-Source Data 1/raw agarose gels Fig7-supplement1 AB/Agarose gel Figure 7 - figure supplement 1B_PTP7-TGD in IT4var01-BirAP1_SLI2.tif
- Figure 7-Figure Supplement 1-Source Data 1/raw agarose gels Fig7-supplement1 AB/Agarose gel Figure 7 - figure supplement 1B_TryThrA-TGD in IT4var01-BirAP1_SLI1.tif
- Figure 7-Figure Supplement 1-Source Data 1/raw agarose gels Fig7-supplement1 AB/Agarose gel Figure 7 - figure supplement 1B_TryThrA-TGD in IT4var01-BirAP1_SLI2.tif
